# Supplementary material for: Species-level evaluation of the human respiratory microbiome
Source: Gigascience. 2020 Apr 16;9(4):giaa038. doi: 10.1093/gigascience/giaa038 (PMC7162353; doi:10.1093/gigascience/giaa038)
Supplement: giaa038_Supplemental_Files [file giaa038_supplemental_files.zip]

Archive with 6 entries (6 files):
- Suppl_Figure_1.pdf
- Suppl_Figure_2.pdf
- Suppl_Figure_3.pdf
- Suppl_Figure_4.pdf
- Suppl_Figure_5.pdf
- Suppl_Table_1.pdf
